# Supplementary material for: Sine cosine optimization algorithm combined with balloon effect for adaptive position control of a cart forced by an armature-controlled DC motor
Source: PLoS One. 2024 May 16;19(5):e0300645. doi: 10.1371/journal.pone.0300645 (PMC11098477; doi:10.1371/journal.pone.0300645)
Supplement: S1 File — (ZIP) [file pone.0300645.s001.zip]

Archive with 1 entries (1 files):
- powersystem.slx
